# Supplementary material for: KIT Expression Is Regulated by DNA Methylation in Uveal Melanoma Tumors
Source: Int J Mol Sci. 2021 Oct 4;22(19):10748. doi: 10.3390/ijms221910748 (PMC8509522; doi:10.3390/ijms221910748)
Supplement: Supplementary file 1 [file ijms-22-10748-s001.zip]

Archive with 1 entries (1 files):
- ijms-1388260-supplementary.xlsx
