# Supplementary material for: KIT Expression Is Regulated by DNA Methylation in Uveal Melanoma Tumors
Source: Int J Mol Sci. 2021 Oct 4;22(19):10748. doi: 10.3390/ijms221910748 (PMC8509522; doi:10.3390/ijms221910748)
Supplement: Supplementary file 1 [file ijms-22-10748-s001.zip › ijms-1388260-supplementary.xlsx]

## Sheet: Methylation beta values
Index	TargetID	ProbeID_A	ProbeID_B	UM4	UM22	UM32	UM33	UM35	UM39	UM41	UM48	UM50	UM51	UM54	UM1	UM3	UM6	UM21	UM24	UM27	UM34	UM37	UM43	UM46	UM49	Mono3.AVG_Beta	Mono3.MIN_Beta	Mono3.MAX_Beta	Disomy3.AVG_Beta	Disomy3.MIN_Beta	Disomy3.MAX_Beta	Disomy3.Delta Beta	T-test	Disomy3.DiffScore-illumina	CHR	MAPINFO	GENE	UCSC_REFGENE_NAME	UCSC_REFGENE_ACCESSION	UCSC_REFGENE_GROUP	UCSC_CPG_ISLANDS_NAME	RELATION_TO_UCSC_CPG_ISLAND
63411	cg01819568	13803250	13803250	0.538606	0.108776	0.162254	0.330685	0.0899746	0.196957	0.0800701	0.262853	0.20884	0.0945154	0.23945	0.910101	0.837874	0.179951	0.15974	0.588565	0.248357	0.359167	0.62264	0.191251	0.64434	0.258292	0.210386	0.0803161	0.535375	0.453285	0.158748	0.903336	0.242898	0.0189072	359.592	4	55528138	KIT	KIT;KIT	NM_000222;NM_001093772	Body;Body	chr4:55523409-55525297	S_Shelf
99940	cg02883198	3722141	3722141	0.900865	0.849589	0.758238	0.62308	0.772285	0.795396	0.529046	0.741764	0.801369	0.583054	0.510509	0.865943	0.831988	0.80039	0.824196	0.827694	0.93249	0.903684	0.84921	0.805341	0.902285	0.89933	0.712174	0.513867	0.887675	0.851079	0.784898	0.913454	0.138905	0.00504829	359.592	4	55543682	KIT	KIT;KIT	NM_000222;NM_001093772	Body;Body
197772	cg05786661	31643242	31643242	0.089694	0.0985081	0.0842727	0.0958115	0.0868765	0.0937029	0.0877967	0.0857505	0.100573	0.0923277	0.101559	0.0994546	0.086079	0.0817741	0.0898468	0.0819824	0.0881923	0.0895037		0.0801911	0.0954839	0.0844349	0.0926501	0.0842537	0.102194	0.0876736	0.0807014	0.0994295	-0.00497656	0.0929339	0	4	55525106	KIT	KIT;KIT	NM_000222;NM_001093772	Body;Body	chr4:55523409-55525297	Island
220479	cg06483432	33742158	33742158	0.884886	0.924705	0.873115	0.793998	0.862732	0.817982	0.860324	0.849424	0.894927	0.874104	0.358489	0.90357	0.860005	0.790963	0.877042	0.912122	0.895264	0.89797	0.804172	0.891676	0.775081	0.851432	0.815145	0.360973	0.916074	0.855004	0.776691	0.90149	0.0398589	0.409218	18.933	4	55523233	KIT	KIT;KIT	NM_000222;NM_001093772	TSS1500;TSS1500	chr4:55523409-55525297	N_Shore
223798	cg06581979	14777964	14777964	0.776254	0.180451	0.288634	0.460429	0.133912	0.301212	0.12314	0.258958	0.261856	0.0744304	0.297149	0.896994	0.876638	0.433653	0.79243	0.843901	0.885482	0.901566	0.814692	0.817003	0.82987	0.728469	0.286882	0.0840052	0.765149	0.795631	0.425044	0.906591	0.508749	1.07232e-06	359.592	4	55528547	KIT	KIT;KIT	NM_000222;NM_001093772	Body;Body	chr4:55523409-55525297	S_Shelf
243785	cg07156814	32743827	32743827	0.913317	0.901252	0.839965	0.904318	0.891414	0.880636	0.874357	0.810065	0.89257	0.84042	0.666211	0.917777	0.918159	0.884081	0.895572	0.897416	0.909142	0.914364	0.907896	0.905887	0.892398	0.909096	0.85445	0.66745	0.90797	0.901588	0.877831	0.916643	0.0471374	0.0456205	36.535	4	55592838	KIT	KIT;KIT	NM_000222;NM_001093772	Body;Body
339784	cg10087973	79682555	79682555	0.0762975	0.0712172	0.0931253	0.0956942	0.08894	0.094704	0.0786723	0.0944112	0.104037	0.0971651	0.127483	0.0997953	0.109659	0.0863134	0.0885937	0.0738487	0.074132	0.0880867	0.110176	0.0920544	0.100271	0.0855363	0.0932078	0.0707999	0.128472	0.0916351	0.0734201	0.110145	-0.00157271	0.840147	0	4	55524199	KIT	KIT;KIT	NM_001093772;NM_000222	1stExon;1stExon	chr4:55523409-55525297	Island
398672	cg11935854	4753949	5729889	0.00779602	0.00833861	0.00979793	0.00552658	0.0133937	0.00472327	0.0104462	0.0117226	0.00781366	0.00802693	0.00914047	0.00472974	0.00913511	0.00228324	0.0150373	0.00282924	0.0101823	0.00445619	0.00896689	0.00574872	0.0116288	0.00866293	0.00974442	0.00353219	0.0135747	0.00932866	0.00318037	0.0181427	-0.000415762	0.412368	0	4	55524145	KIT	KIT;KIT;KIT;KIT	NM_000222;NM_001093772;NM_001093772;NM_000222	5'UTR;1stExon;5'UTR;1stExon	chr4:55523409-55525297	Island
559999	cg16928454	81635185	81635185	0.861374	0.892918	0.889049	0.754307	0.881741	0.85384	0.88169	0.857892	0.87677	0.916195	0.627081	0.886841	0.864813	0.816489	0.867984	0.906704	0.903448	0.902939	0.793971	0.889521	0.810498	0.872431	0.843041	0.628182	0.914273	0.861414	0.797344	0.905534	0.0183726	0.478949	4.681	4	55523124	KIT	KIT;KIT	NM_000222;NM_001093772	TSS1500;TSS1500	chr4:55523409-55525297	N_Shore
588482	cg17854066	78741400	78741400	0.629384	0.3232	0.173093	0.23003	0.279695	0.318169	0.331684	0.269091	0.315782	0.187405	0.162077	0.772772	0.681701	0.361661	0.604105	0.668637	0.686146	0.694878	0.560298	0.57987	0.608631	0.650409	0.29265	0.163209	0.626462	0.622939	0.359613	0.768057	0.330289	2.2808e-06	359.592	4	55575932	KIT	KIT;KIT	NM_000222;NM_001093772	Body;Body
589579	cg17891820	34660946	37652908	0.0250077	0.0297717	0.036653	0.0468832	0.0546486	0.0313906	0.0331842	0.0457642	0.0614662	0.0456015	0.0530175	0.0572905	0.0786714	0.0364661	0.0168762	0.0347565	0.0338779	0.0674311	0.0601188	0.0493235	0.0524841	0.039975	0.0428099	0.0270406	0.0630631	0.0491607	0.0193995	0.080297	0.00635077	0.375404	0.871	4	55524400	KIT	KIT;KIT	NM_000222;NM_001093772	Body;Body	chr4:55523409-55525297	Island
616330	cg18836493	33640889	81702344	0.0204113			0.0201331	0.038308	0.0197701	0.0211987	0.0196601	0.0185535	0.0347037	0.0375508	0.0250612	0.0232845	0.0242951	0.0281511		0.0230245		0.030331	0.0233175		0.0307539	0.0258912	0.0182835	0.0376134	0.0281376	0.0237488	0.0313297	0.00224646	0.888661	0	4	55524333	KIT	KIT;KIT	NM_000222;NM_001093772	Body;Body	chr4:55523409-55525297	Island
621790	cg19041419	61796586	61796586	0.795484	0.120557	0.181331	0.58059	0.0821258	0.275284	0.0606132	0.191996	0.227431	0.119174	0.298793	0.95619	0.897892	0.320732	0.378715	0.792169	0.557916	0.68022	0.876105	0.499756	0.834234	0.578506	0.266408	0.0612528	0.784165	0.666083	0.314853	0.939994	0.399675	0.000386614	359.592	4	55527240	KIT	KIT;KIT	NM_000222;NM_001093772	Body;Body	chr4:55523409-55525297	S_Shore
643459	cg19823803	86713525	86713525	0.432846	0.386963	0.195438	0.137806	0.520609	0.353613	0.250123	0.367698	0.432469	0.191521	0.279281	0.57309	0.483805	0.214967	0.7389	0.521568	0.825596	0.647719	0.312682	0.468891	0.547252	0.43751	0.32249	0.136904	0.521237	0.520827	0.210423	0.812411	0.198337	0.00561476	359.592	4	55549850	KIT	KIT;KIT	NM_000222;NM_001093772	Body;Body
697838	cg21813871	14647942	14647942	0.891511	0.564587	0.395508	0.661531	0.461384	0.619127	0.518786	0.442487	0.492422	0.316019	0.633148	0.883491	0.897648	0.850635	0.904573	0.825389	0.879392	0.928153	0.871842	0.87832	0.85437	0.868352	0.542589	0.32572	0.872553	0.867028	0.795779	0.936288	0.324439	2.90837e-05	359.592	4	55578203	KIT	KIT;KIT	NM_000222;NM_001093772	Body;Body
740465	cg23370536	91772558	83627420	0.198313	0.057965	0.0455296	0.0716559	0.0477897	0.0417711	0.0628569	0.0455514	0.0553465	0.0545604	0.034986	0.330118	0.230934	0.0535148	0.251128	0.350042	0.366665	0.462135	0.248198	0.250766	0.109081	0.0888882	0.0664906	0.0338415	0.201322	0.250486	0.0591322	0.461994	0.183996	0.000601456	359.592	4	55523824	KIT	KIT;KIT	NM_000222;NM_001093772	TSS1500;TSS1500	chr4:55523409-55525297	Island
743688	cg23487812	58753923	58753923	0.779849	0.697522	0.61264	0.578858	0.659639	0.677687	0.600499	0.604155	0.618891	0.555872	0.426135	0.786756	0.788956	0.803001	0.793382	0.814431	0.808029	0.785992	0.661679	0.815062	0.680599	0.752278	0.618981	0.426663	0.778403	0.770832	0.66258	0.814927	0.151851	0.000168526	144.117	4	55574465	KIT	KIT;KIT	NM_000222;NM_001093772	Body;Body
782974	cg24867302	18778143	18778143	0.453893	0.0957936	0.155171	0.306315	0.118809	0.187543	0.111059	0.280601	0.181469	0.102674	0.229911	0.618029	0.718187	0.101501	0.369825	0.39082	0.254957	0.445319	0.349388	0.225924	0.554279	0.177412	0.202378	0.094431	0.449002	0.380805	0.0992347	0.713502	0.178427	0.0153684	359.592	4	55534703	KIT	KIT;KIT	NM_000222;NM_001093772	Body;Body
832691	cg26635759	53693273	53693273	0.81443	0.841719	0.797211	0.626828	0.810318	0.764966	0.839807	0.772258	0.808009	0.818859	0.572585	0.84064	0.768744	0.833278	0.82831	0.849488	0.864872	0.837773	0.72399	0.825906	0.644142	0.819158	0.76894	0.573546	0.839602	0.801418	0.644845	0.860017	0.032478	0.325015	9.524	4	55523477	KIT	KIT;KIT	NM_000222;NM_001093772	TSS1500;TSS1500	chr4:55523409-55525297	Island
848019	cg27154163	40653208	40653208	0.248347	0.107081	0.0715632	0.150328	0.0908237	0.104025	0.126052	0.0879587	0.100051	0.088525	0.104503	0.379058	0.336715	0.0989209	0.193283	0.35539	0.394664	0.288615	0.267778	0.222066	0.191846	0.15495	0.116496	0.0715833	0.247883	0.261839	0.098464	0.393556	0.145343	0.000514615	359.592	4	55523756	KIT	KIT;KIT	NM_000222;NM_001093772	TSS1500;TSS1500	chr4:55523409-55525297	Island
All significant results are highlighted by bold
